# Supplementary material for: Perception of Malaria Chemoprevention Interventions in Infants and Children in Eight Sub-Saharan African Countries: An End User Perspective Study
Source: Trop Med Infect Dis. 2021 May 11;6(2):75. doi: 10.3390/tropicalmed6020075 (PMC8163176; doi:10.3390/tropicalmed6020075)
Supplement: Supplementary file 1 [file tropicalmed-06-00075-s001.zip]

Archive with 2 entries (2 files):
- tropicalmed-1197343-supplementary.pdf
- tropicalmed-1197343-suppl-for proof checked.pdf
